# Supplementary material for: Seasonal differences in climate change explain a lack of multi-decadal shifts in population characteristics of a pond breeding salamander
Source: PLoS One. 2019 Sep 6;14(9):e0222097. doi: 10.1371/journal.pone.0222097 (PMC6730874; doi:10.1371/journal.pone.0222097)
Supplement: S1 File — (CSV) [file pone.0222097.s005.csv]

Year	SM_pre	SM_min	Transition_pre	Transition_min	Spring_min	Spring_pre	Fall_min	Fall_pre	Winter_snow	Winter_min	Summer_pre	Summer_min	MSVL	FSVL	Abundance	Males	Females	Sexratio	Mean days from start of year	Mediandate	Malestart	Male end day	Mwindow	Femalestart	Real_Mstart	Real_Fstart	Female end day	Fwindow	Total window	SM_pre_COV	SM_min_COV	Winter_snow_COV	Winter_min_COV	Summer_pre_COV	Summer_min_COV
1995	2.9	-3.28	2.31	-2.77	3.96	2.67	1.12	3.46	54.8	-8	3.78	12.62	80.64	92.32	653	466	187	2.49197861	88	79	79	94	15	90	65	90	104	14	25	1.47	1.41	0.453858481	0.777752	2.653316871	0.315598436
1996	3.44	-2.34	3.25	-4.11	4.21	4.95	-0.14	3.76	39.2	-10.13	2.63	14.07	82.16	92.38	316	228	88	2.590909091	102	105	95	105	10	101	95	101	105	4	10	1.24	1.62	0.281307117	0.694155839	1.733817684	0.317642094
1997	2.34	-6.31	3.3	-2.76	2.33	3.58	0.68	4.21	24.67	-7.24	4.42	12.93	NA	NA	458	306	152	2.013157895	81	85	61	89	28	81	61	81	102	21	41	1.98	0.89	0.675535971	0.916289664	2.320139263	0.232877797
1998	3.49	1.1	3.97	-1.08	5.34	3.57	-0.1	2.89	3.73	-3.92	2.75	12.04	NA	NA	581	364	217	1.677419355	85	81	63	98	35	79	58	78	106	27	43	1.73	5.47	1.86478241	1.17069009	2.014347689	0.284455225
1999	6.08	3.83	3.13	-3.02	4.77	2.71	1.61	2	92.4	-8.8	2.05	12.92	NA	NA	633	396	237	1.670886076	92	91	90	101	11	90	90	90	101	11	11	1.06	2.17	0.434698828	0.602440135	2.136479885	0.289326227
2000	2.84	-1.06	2.75	-0.56	5.79	4.3	1	3.63	32.62	-7.43	2.74	12.67	NA	NA	644	396	248	1.596774194	86	85	71	94	23	80	67	69	98	18	27	1.93	4.2	0.485586384	0.86338258	1.918785725	0.3018211
2001	2.85	-0.72	2.51	-2	4.67	2.77	-0.86	3.04	18.93	-8.2	3.34	11.93	78.57	87.37	997	641	356	1.800561798	96	96	81	107	26	96	73	81	107	11	26	1.52	8.01	0.437463769	0.560030541	1.724355194	0.312666257
2002	4.67	-3	3.8	-1.33	3.67	4.77	2.46	3.62	12.22	-5.67	2.54	12.23	75.88	86.33	645	408	237	1.721518987	80	75	75	93	18	76	73	73	93	17	18	1.3	1.28	0.553666478	0.777249804	2.277769872	0.337579479
2003	4.82	-0.23	2.41	-2	5.02	4.2	-0.06	3.2	62.57	-10.43	2.6	13.72	83.13	92.15	825	503	322	1.562111801	86	85	81	95	14	81	80	81	95	14	14	1.8	15.88	0.627484485	0.577104524	2.366364718	0.26694077
2004	4.88	4	3.51	-0.84	5.84	4.87	0.37	3.86	59.2	-9.15	4.89	12.94	81.49	93.03	960	660	300	2.2	87	87	85	91	6	85	65	84	91	6	6	0.83	0.5	0.503005143	0.752845766	1.806193115	0.232374004
2005	3.7	0.68	3.08	-3.32	4.37	3.04	1.54	2.62	29.07	-9.86	5.48	12.25	87.73	97.83	672	466	206	2.262135922	95	92	92	114	22	92	88	92	114	22	22	2.13	3.24	0.687237922	0.697432878	2.368198845	0.26271193
2006	2.31	-1.56	2.25	-1.49	4.33	2.84	0.43	3.66	10	-4.71	3.44	13.93	87.11	98.86	691	451	240	1.879166667	86	91	72	103	31	72	71	72	104	32	32	1.66	2.89	1.126992617	1.114483639	2.382426665	0.224125017
2007	3.25	-4.04	3.39	-2.17	4.8	3	1.27	4.44	41.29	-8.17	5.89	13.95	85.43	98.11	975	664	311	2.135048232	85	91	62	94	32	64	62	62	102	38	40	1.88	2.5	0.61130443	0.889615219	1.665903941	0.253983888
2008	1.73	1.37	3.6	-2.5	4.05	3.46	1.84	4.49	87.6	-7.67	3.05	12.32	81.11	92.46	357	218	139	1.568345324	97	94	89	118	29	90	89	89	118	28	29	1.88	3.42	0.389388832	0.799524083	2.191769814	0.32458428
2009	3.53	-1.88	3.38	-1.4	4.79	3.64	-0.02	3.12	96.93	-9.19	4.14	12.55	81.07	91.08	629	433	196	2.209183673	87	88	78	103	25	80	67	69	108	28	30	1.34	1.44	0.292906821	0.718473199	1.479116534	0.260616071
2010	1.95	1.83	1.8	-0.15	6.54	3.23	1.81	3.1	78.49	-7.69	3.45	12.81	88.12	89.6	269	187	82	2.280487805	90	88	81	99	18	85	73	81	99	14	18	1.5	2.93	0.356007788	0.69400159	1.641895971	0.24959218
2011	4.78	-1.61	6.17	-1.2	5.78	5.22	0.44	3.82	58.36	-8.31	2.95	14.29	84.07	92.44	678	466	212	2.198113208	89	95	75	103	28	80	75	80	103	23	28	1.38	3.4	0.493313838	0.664529002	1.929344914	0.273277979
2012	NA	NA	2.67	1.5	6.81	2.29	2.93	4.21	23.47	-3.43	3.86	14.52	NA	NA	NA	NA	NA	NA	NA	NA	NA	NA	NA	NA	NA	NA	NA	NA	NA	1.54	8.7	0.445	0.98	1.51	0.329
2013	3.44	-3.22	2.75	-1.45	5.19	3.53	2.17	3.84	29.78	-6.62	2.98	14.6	87	94.87	1204	781	423	1.846335697	95	99	71	101	30	90	71	71	102	12	31	1.59	1.54	0.675437872	0.72401621	1.918935867	0.255549319
2014	3.81	0.63	2.77	-3.75	5.13	4.38	0.53	3.51	42.18	-11.27	3.95	14.02	82.65	90.53	1095	740	355	2.084507042	98	98	94	105	11	94	94	94	112	18	18	1.34	6.73	0.597294433	0.66160643	1.66982142	0.300893691
2015	3.65	2.47	2.5	-3.2	5.87	4.25	1.31	2.49	63.2	-12.1	4.57	13.12	83.76	88.19	516	362	154	2.350649351	96	94	93	103	10	94	93	93	103	9	10	1.14	1.21	0.745026484	0.653716081	1.619760632	0.275942573
2016	6.125	3.19	3.15	-0.76	4.62	2.83	2.04	3.43	52.32	-6.32	3.19	13.47	83.89	93	1089	705	384	1.8359375	72	71	70	75	5	70	68	68	77	7	7	1.17	1.056	0.3599	0.9367	1.876582278	0.2368
2017	4	-2.31	3.31	-0.74	4.5	2.86	1.92	3.46	10.58	-4.53	4.45	14.94	87.1	96.47	1093	703	390	1.802564103	79	86	56	94	38	66	53	54	94	28	38	1.67	2.72	1.01	1.18	1.71	0.225
